# Supplementary material for: Simultaneous Determination of Multiclass Cyanotoxins in Aquatic Products, Vegetables and Algal Dietary Supplements Using Dispersive Solid-Phase Extraction (dSPE)-UHPLC-MS/MS
Source: Toxins (Basel). 2026 Mar 6;18(3):132. doi: 10.3390/toxins18030132 (PMC13030168; doi:10.3390/toxins18030132)
Supplement: Supplementary file 1 [file toxins-18-00132-s001.zip]

Archive with 1 entries (1 files):
- toxins-4169548-supplementary.pdf
